# Supplementary material for: Megacraspedus cottiensis sp. nov. (Lepidoptera, Gelechiidae) from northern Italy – a case of taxonomic confusion
Source: Zookeys. 2020 Aug 24;963:141–52. doi: 10.3897/zookeys.963.54842 (PMC7458931; doi:10.3897/zookeys.963.54842)
Supplement: XML Treatment for Megacraspedus cottiensis [file zookeys.963.54842-treatment1.xml]

<!DOCTYPE tp:taxon-treatment
  PUBLIC "-//TaxonX//DTD Taxonomic Treatment Publishing DTD v0 20100105//EN" "tax-treatment-NSO.dtd">
<tp:taxon-treatment xmlns:tp="http://www.plazi.org/taxpub"><tp:treatment-meta><kwd-group><label>Taxon classification</label><kwd><named-content xmlns:xlink="http://www.w3.org/1999/xlink" content-type="kingdom">Animalia</named-content></kwd><kwd><named-content xmlns:xlink="http://www.w3.org/1999/xlink" content-type="order">Lepidoptera</named-content></kwd><kwd><named-content xmlns:xlink="http://www.w3.org/1999/xlink" content-type="family">Gelechiidae</named-content></kwd></kwd-group><mixed-citation publication-type="journal"><person-group><name><surname>Huemer</surname><given-names>Peter</given-names></name><name><surname>Karsholt</surname><given-names>Ole</given-names></name><name><surname>Wieser</surname><given-names>Christian</given-names></name></person-group><article-title><italic><tp:taxon-name><tp:taxon-name-part taxon-name-part-type="genus" reg="Megacraspedus">Megacraspedus</tp:taxon-name-part> <tp:taxon-name-part taxon-name-part-type="species" reg="cottiensis">cottiensis</tp:taxon-name-part></tp:taxon-name></italic> sp. nov. (<tp:taxon-name><tp:taxon-name-part taxon-name-part-type="order">Lepidoptera</tp:taxon-name-part></tp:taxon-name>, <tp:taxon-name><tp:taxon-name-part taxon-name-part-type="family">Gelechiidae</tp:taxon-name-part></tp:taxon-name>) from northern Italy – a case of taxonomic confusion</article-title><source>Zookeys</source><day>24</day><month>8</month><year>2020</year><volume>963</volume><fpage>141</fpage><lpage>152</lpage><pub-id pub-id-type="doi">10.3897/zookeys.963.54842</pub-id></mixed-citation></tp:treatment-meta><tp:nomenclature><tp:taxon-name><object-id xmlns:xlink="http://www.w3.org/1999/xlink" content-type="arpha" xlink:type="simple">0F9D2C15-3475-56F9-9A52-ED24CEDABF04</object-id>
              <tp:taxon-name-part taxon-name-part-type="genus" reg="Megacraspedus">Megacraspedus</tp:taxon-name-part>
              <tp:taxon-name-part taxon-name-part-type="species" reg="cottiensis">cottiensis</tp:taxon-name-part>
              <object-id xmlns:xlink="http://www.w3.org/1999/xlink" content-type="zoobank" xlink:type="simple">http://zoobank.org/16E7C5ED-3271-473B-B5D7-B48D50128A20</object-id>
            </tp:taxon-name><tp:taxon-status xmlns:xlink="http://www.w3.org/1999/xlink" xlink:type="simple">sp. nov.</tp:taxon-status><xref ref-type="fig" rid="F2">Figures 2–3</xref><xref ref-type="fig" rid="F3">, 4</xref><xref ref-type="fig" rid="F4">, 7</xref></tp:nomenclature><tp:treatment-sec sec-type="type material" id="SECID0EPMAC"><title>Type material.</title><p><bold><italic>Holotype.</italic></bold> Italy; • ♂; prov. Torino, Parco Naturale N Orsiera – Rocciavrè, Fenestrelle, ca. 0.7 km NE Pequerel; <named-content xmlns:xlink="http://www.w3.org/1999/xlink" content-type="dwc:verbatimCoordinates" xlink:type="simple"><named-content content-type="geo-json" specific-use="{&#34;type&#34;:&#34;Point&#34;,&#34;coordinates&#34;:[7.071111,45.051667]}" id="NCID0E4MAC" xlink:type="simple">45°3'6"N, 7°4'16"E</named-content></named-content>; 1820 m; 29 Jun. 2019; leg. P. Huemer; [Barcode identification number] <named-content xmlns:xlink="http://www.w3.org/1999/xlink" content-type="dwc:institutional_code" xlink:type="simple">TLMF</named-content> Lep 27447; [genitalia slide number] GEL 1299 ♂ P. Huemer; coll. <named-content xmlns:xlink="http://www.w3.org/1999/xlink" content-type="dwc:institutional_code" xlink:type="simple">TLMF</named-content> (Fig. <xref ref-type="fig" rid="F2">2</xref>).</p></tp:treatment-sec><tp:treatment-sec sec-type="Paratypes" id="SECID0EQNAC"><title>Paratypes.</title><p>Italy; • 39 ♂, 2 ♀; same data as holotype; 1 ♂; [Barcode identification number] <named-content xmlns:xlink="http://www.w3.org/1999/xlink" content-type="dwc:institutional_code" xlink:type="simple">TLMF</named-content> Lep 27448; 1 ♀; [Barcode identification number] <named-content xmlns:xlink="http://www.w3.org/1999/xlink" content-type="dwc:institutional_code" xlink:type="simple">TLMF</named-content> Lep 27446; [genitalia slide number] GEL 1300 ♀ P. Huemer; coll. <named-content xmlns:xlink="http://www.w3.org/1999/xlink" content-type="dwc:institutional_code" xlink:type="simple">TLMF</named-content>; • 31 ♂, 2 ♀; same data as holotype; 23 Jul. 2019; coll. <named-content xmlns:xlink="http://www.w3.org/1999/xlink" content-type="dwc:institutional_code" xlink:type="simple">TLMF</named-content>; • 10 ♂; same data as holotype; leg. C. Wieser; coll. <abbrev xmlns:xlink="http://www.w3.org/1999/xlink" content-type="institution" xlink:title="Landesmuseum Kärnten, Klagenfurt, Austria" id="ABBRID0EKOAC" xlink:type="simple">LMK</abbrev>; • 7 ♂; prov. Torino, Parco Naturale N Orsiera – Rocciavrè, Via Colle delle Finestre, Forte Serre Mariae E; <named-content xmlns:xlink="http://www.w3.org/1999/xlink" content-type="dwc:verbatimCoordinates" xlink:type="simple"><named-content content-type="geo-json" specific-use="{&#34;type&#34;:&#34;Point&#34;,&#34;coordinates&#34;:[7.051469,45.049689]}" id="NCID0ESOAC" xlink:type="simple">45°2'58.88"N, 7°3'5.29"E</named-content></named-content>; 1840 m; 30 Jun. 2019; leg. C. Wieser; coll. <abbrev xmlns:xlink="http://www.w3.org/1999/xlink" content-type="institution" xlink:title="Landesmuseum Kärnten, Klagenfurt, Austria" id="ABBRID0EXOAC" xlink:type="simple">LMK</abbrev>; • 1 ♂; prov. Torino, Valsusa, Mompantero, Monte Rocciamelone; 2200 m; 3 Jul. 1993; leg. G. Bassi; genitalia prep. (in glycerin); coll. <named-content xmlns:xlink="http://www.w3.org/1999/xlink" content-type="dwc:institutional_code" xlink:type="simple">ZMUC</named-content> [misidentified paratype of <italic><tp:taxon-name><tp:taxon-name-part taxon-name-part-type="genus" reg="Megacraspedus">M.</tp:taxon-name-part> <tp:taxon-name-part taxon-name-part-type="species" reg="neli">neli</tp:taxon-name-part></tp:taxon-name></italic>]; • 1 ♂; same data, but loc. Riposa; 2200 m; 16 Jul. 1993, leg. G. B. Delmastro; coll. <named-content xmlns:xlink="http://www.w3.org/1999/xlink" content-type="dwc:institutional_code" xlink:type="simple">TLMF</named-content> [misidentified paratype of <italic><tp:taxon-name><tp:taxon-name-part taxon-name-part-type="genus" reg="Megacraspedus">M.</tp:taxon-name-part> <tp:taxon-name-part taxon-name-part-type="species" reg="neli">neli</tp:taxon-name-part></tp:taxon-name></italic>]; • 5 ♂; prov. Torino, Parco Naturale Orsiera – Rocciavrè, Usseaux, Colle delle Finestre N, <named-content xmlns:xlink="http://www.w3.org/1999/xlink" content-type="dwc:verbatimCoordinates" xlink:type="simple"><named-content content-type="geo-json" specific-use="{&#34;type&#34;:&#34;Point&#34;,&#34;coordinates&#34;:[7.053056,45.072500]}" id="NCID0EAAAE" xlink:type="simple">45°4'21"N, 7°3'11"E</named-content></named-content>; 2180 m; 24 Jul. 2019; leg. P. Huemer; coll. <named-content xmlns:xlink="http://www.w3.org/1999/xlink" content-type="dwc:institutional_code" xlink:type="simple">TLMF</named-content>; • 14 ♂; prov. Torino, Parco Naturale Gran Bosco di Salbertrand, 2 km SE Colle dell´Assieta; <named-content xmlns:xlink="http://www.w3.org/1999/xlink" content-type="dwc:verbatimCoordinates" xlink:type="simple"><named-content content-type="geo-json" specific-use="{&#34;type&#34;:&#34;Point&#34;,&#34;coordinates&#34;:[6.978889,45.060556]}" id="NCID0ENAAE" xlink:type="simple">45°3'38"N, 6°58'44"E</named-content></named-content>; 2240 m; 25 Jul. 2019; leg. P. Huemer; coll. <named-content xmlns:xlink="http://www.w3.org/1999/xlink" content-type="dwc:institutional_code" xlink:type="simple">TLMF</named-content>; • 5 ♂; prov. Torino, Parco Naturale Gran Bosco di Salbertrand, 1.8 km SE Colle dell´Assieta; <named-content xmlns:xlink="http://www.w3.org/1999/xlink" content-type="dwc:verbatimCoordinates" xlink:type="simple"><named-content content-type="geo-json" specific-use="{&#34;type&#34;:&#34;Point&#34;,&#34;coordinates&#34;:[6.972500,45.061111]}" id="NCID0E1AAE" xlink:type="simple">45°3'40"N, 6°58'21"E</named-content></named-content>; 2350 m; 21 Jul. 2020; leg. P. Huemer; coll. <named-content xmlns:xlink="http://www.w3.org/1999/xlink" content-type="dwc:institutional_code" xlink:type="simple">TLMF</named-content>.</p></tp:treatment-sec><tp:treatment-sec sec-type="diagnosis" id="SECID0EEBAE"><title>Diagnosis.</title><p><italic><tp:taxon-name><tp:taxon-name-part taxon-name-part-type="genus" reg="Megacraspedus">Megacraspedus</tp:taxon-name-part> <tp:taxon-name-part taxon-name-part-type="species" reg="cottiensis">cottiensis</tp:taxon-name-part></tp:taxon-name></italic> belongs to a group of species with three distinct black spots in the forewing. It is characterised by the dark basal part of the costa and the dark grey-brown costal area of the forewing in the males, but otherwise it is very similar to other species of the <italic><tp:taxon-name><tp:taxon-name-part taxon-name-part-type="genus" reg="Megacraspedus">M.</tp:taxon-name-part> <tp:taxon-name-part taxon-name-part-type="species" reg="faunierensis">faunierensis</tp:taxon-name-part></tp:taxon-name></italic> species group. This species is also similar to <italic><tp:taxon-name><tp:taxon-name-part taxon-name-part-type="genus" reg="Megacraspedus">M.</tp:taxon-name-part> <tp:taxon-name-part taxon-name-part-type="species" reg="tristictus">tristictus</tp:taxon-name-part></tp:taxon-name></italic> Walsingham, 1910 and <italic><tp:taxon-name><tp:taxon-name-part taxon-name-part-type="genus" reg="Megacraspedus">M.</tp:taxon-name-part> <tp:taxon-name-part taxon-name-part-type="species" reg="pentheres">pentheres</tp:taxon-name-part></tp:taxon-name></italic> Walsingham, 1920 in external appearance.</p><p>Major diagnostic characters are found in the male genitalia (Figs <xref ref-type="fig" rid="F3">4–6</xref>). The male genitalia of <italic><tp:taxon-name><tp:taxon-name-part taxon-name-part-type="genus" reg="Megacraspedus">M.</tp:taxon-name-part> <tp:taxon-name-part taxon-name-part-type="species" reg="cottiensis">cottiensis</tp:taxon-name-part></tp:taxon-name></italic> differs from that of <italic><tp:taxon-name><tp:taxon-name-part taxon-name-part-type="genus" reg="Megacraspedus">M.</tp:taxon-name-part> <tp:taxon-name-part taxon-name-part-type="species" reg="neli">neli</tp:taxon-name-part></tp:taxon-name></italic> by the slightly narrower uncus, the long lateral sclerites of the saccus exceeding the maximum width of the saccus, and the slender phallus. The new species is easily separated from <italic><tp:taxon-name><tp:taxon-name-part taxon-name-part-type="genus" reg="Megacraspedus">M.</tp:taxon-name-part> <tp:taxon-name-part taxon-name-part-type="species" reg="faunierensis">faunierensis</tp:taxon-name-part></tp:taxon-name></italic> by the smaller, less triangular-shaped saccus with proportionally longer lateral sclerites, and several other subtle characters such as the proportionally larger uncus, and more slender valva and phallus.</p><p>The female genitalia differ from that of <italic><tp:taxon-name><tp:taxon-name-part taxon-name-part-type="genus" reg="Megacraspedus">M.</tp:taxon-name-part> <tp:taxon-name-part taxon-name-part-type="species" reg="faunierensis">faunierensis</tp:taxon-name-part></tp:taxon-name></italic> by the convex anterior projection of the subgenital plate and the transverse, suboval signum whereas characters such as the differing lengths and widths of the ductus and corpus bursae may be variable (Figs <xref ref-type="fig" rid="F4">7</xref>, <xref ref-type="fig" rid="F4">8</xref>). The female genitalia are similar to those of several other species of <italic><tp:taxon-name><tp:taxon-name-part taxon-name-part-type="genus" reg="Megacraspedus">Megacraspedus</tp:taxon-name-part></tp:taxon-name></italic> and the documented characters generally seem of limited diagnostic value in the delimitation of species.</p><p>Finally, all species are easily separated by DNA barcode sequences (Fig. <xref ref-type="fig" rid="F1">1</xref>).</p><fig id="F1" position="float" orientation="portrait"><object-id xmlns:xlink="http://www.w3.org/1999/xlink" content-type="doi" xlink:type="simple">10.3897/zookeys.963.54842.figure1</object-id><object-id xmlns:xlink="http://www.w3.org/1999/xlink" content-type="arpha" xlink:type="simple">F3AFBBFC-8CE6-5ECB-B2AE-7CE916676A44</object-id><label>Figure 1.</label><caption><p>Neighbor-Joining tree (built with MEGA7) of cytochrome c oxidase subunit I (COI) barcode fragments. Values on branches represent bootstrap values of ≥ 75 % inferred from 500 replicates, scale bar represents substitutions per site. Note: the scale bar only applies to internal branches between species. The width of the triangles represents the sample size, and the depth the relative genetic variation within the cluster (2× scale bar). Source: DNA Barcode data from <abbrev xmlns:xlink="http://www.w3.org/1999/xlink" xlink:title="Barcode of Life Data Systems" id="ABBRID0EHFAE" xlink:type="simple">BOLD</abbrev> (Barcode of Life Database, cf. <xref ref-type="bibr" rid="B8">Ratnasingham and Hebert 2007</xref>).</p></caption><graphic xmlns:xlink="http://www.w3.org/1999/xlink" xlink:href="zookeys-963-141-g001.jpg" position="float" orientation="portrait" xlink:type="simple" id="oo_444483.jpg"><uri content-type="original_file" xlink:type="simple">https://binary.pensoft.net/fig/444483</uri></graphic></fig></tp:treatment-sec><tp:treatment-sec sec-type="description" id="SECID0EUFAE"><title>Description.</title><p>Adult. Male (Fig. <xref ref-type="fig" rid="F2">2</xref>). Forewing length 4.0–5.8 mm. Segment 2 of labial palpus with moderately long scale brush, brown on outer surface, white mottled with brown on inner surface, white on lower and upper surface; segment 3 creamy white. Antennal scape without pecten; flagellum dark brown, at most weakly ringed with white. Head and thorax creamy white to cream. Forewing light yellowish brown, more or less intensively mottled with brown, costal half variably covered with grey-brown scales, dorsal half lighter, base of costa dark grey-brown, a black dot in fold at 2/5 and two black dots in middle of wing and at end of cell; some black-tipped scales along termen; fringes light grey. Hindwing light grey with concolourous fringes. Female (Fig. <xref ref-type="fig" rid="F2">3</xref>). Flagellum distinctly ringed with white. Head and thorax yellowish brown. Forewing length 4.1–4.2 mm. Forewing narrow, apically pointed, almost unicolourous light yellowish brown, without grey brown costal half, darker towards apex, fringes whitish. Hindwing lanceolate, whitish grey. Otherwise similar to male.</p><fig id="F2" position="float" orientation="portrait"><object-id xmlns:xlink="http://www.w3.org/1999/xlink" content-type="doi" xlink:type="simple">10.3897/zookeys.963.54842.figures2-3</object-id><object-id xmlns:xlink="http://www.w3.org/1999/xlink" content-type="arpha" xlink:type="simple">B97CF051-7A65-510D-AE29-34532EEF59B5</object-id><label>Figures 2–3.</label><caption><p><italic><tp:taxon-name><tp:taxon-name-part taxon-name-part-type="genus" reg="Megacraspedus">Megacraspedus</tp:taxon-name-part> <tp:taxon-name-part taxon-name-part-type="species" reg="cottiensis">cottiensis</tp:taxon-name-part></tp:taxon-name></italic> sp. nov., adult. <bold>2</bold> male, holotype; <bold>3</bold> female, paratype. Scale bar: 2 mm, all to scale.</p></caption><graphic xmlns:xlink="http://www.w3.org/1999/xlink" xlink:href="zookeys-963-141-g002.jpg" position="float" orientation="portrait" xlink:type="simple" id="oo_444484.jpg"><uri content-type="original_file" xlink:type="simple">https://binary.pensoft.net/fig/444484</uri></graphic></fig><p>Variation. The extension of the darkened part of the costa as well as the amount of black scales on the forewings is variable.</p><p><italic>Male genitalia</italic> (Fig. <xref ref-type="fig" rid="F3">4</xref>). Uncus moderately small, nearly sub-rectangular, apical corners rounded, apical edge with weak medial emargination; gnathos hook moderately slender, straight, apically pointed, approximately length of uncus; anterior margin of dorsal surface of tegumen with suboval emargination, sclerotised ridges from anterior edge converge in medial part of tegumen; pedunculi small, suboval, with small ridge; valva approximately width of uncus, stout, extending slightly beyond base of uncus, digitate distal part, apex broadly rounded; saccular area densely covered with setae, with longitudinal ridge, without separated sacculus; posterior margin of vinculum medially emarginated, with lateral humps, vincular sclerite elongated sub-ovate, with nearly straight sclerotised posterior edge; saccus moderately small, slightly shorter than valva, slender V-shaped, ratio maximum width to length 0.6, posterior margin with weak convex projections, separated by minute incision, medial part with sclerotised ridge from posterior margin to approximately middle, lateral sclerites approximately 1.3 times length of maximum width of saccus; phallus weakly curved at ca. one-third, with inflated coecum, two times wider than distal part, distal part 2.5 times length of coecum, sclerotised dorsal ridge, apex slender; ductus ejaculatorius with small internal sclerotisation.</p><fig id="F3" position="float" orientation="portrait"><object-id xmlns:xlink="http://www.w3.org/1999/xlink" content-type="doi" xlink:type="simple">10.3897/zookeys.963.54842.figures4-6</object-id><object-id xmlns:xlink="http://www.w3.org/1999/xlink" content-type="arpha" xlink:type="simple">E9C50125-F186-5BF6-A395-BDA221A00F8F</object-id><label>Figures 4–6.</label><caption><p>Male genitalia of <italic><tp:taxon-name><tp:taxon-name-part taxon-name-part-type="genus" reg="Megacraspedus">Megacraspedus</tp:taxon-name-part> <tp:taxon-name-part taxon-name-part-type="species" reg="faunierensis">faunierensis</tp:taxon-name-part></tp:taxon-name></italic> species group. <bold>4</bold><italic><tp:taxon-name><tp:taxon-name-part taxon-name-part-type="genus" reg="Megacraspedus">M.</tp:taxon-name-part> <tp:taxon-name-part taxon-name-part-type="species" reg="cottiensis">cottiensis</tp:taxon-name-part></tp:taxon-name></italic> sp. nov., holotype; <bold>5.</bold><italic><tp:taxon-name><tp:taxon-name-part taxon-name-part-type="genus" reg="Megacraspedus">M.</tp:taxon-name-part> <tp:taxon-name-part taxon-name-part-type="species" reg="neli">neli</tp:taxon-name-part></tp:taxon-name></italic>, holotype; <bold>6</bold><italic><tp:taxon-name><tp:taxon-name-part taxon-name-part-type="genus" reg="Megacraspedus">M.</tp:taxon-name-part> <tp:taxon-name-part taxon-name-part-type="species" reg="faunierensis">faunierensis</tp:taxon-name-part></tp:taxon-name></italic>, paratype, genitalia slide GEL 1219. Scale bar: 200 µm, all to scale.</p></caption><graphic xmlns:xlink="http://www.w3.org/1999/xlink" xlink:href="zookeys-963-141-g003.jpg" position="float" orientation="portrait" xlink:type="simple" id="oo_444485.jpg"><uri content-type="original_file" xlink:type="simple">https://binary.pensoft.net/fig/444485</uri></graphic></fig><p><italic>Female genitalia</italic> (Fig. <xref ref-type="fig" rid="F4">7</xref>). Papilla analis small, apically rounded; apophysis posterior slender rod-like, ca. 2.5 mm long, with short, bifurcate posterior end, bordered by small sclerotised field; segment VIII long and slender, ca. 0.7 × 0.4 mm, largely membranous; subgenital plate with sub-triangular subostial sclerotisation, posteriorly weakly extended sclerites delimiting small ostium bursae, anterior margin with rod-like edge connected with apophysis anterior, medially with moderately short convex projection; apophysis anterior slender, rod-like, free-standing part approximately length of segment VIII, posteriorly becoming rod-like venula of segment VIII, extending to posterior margin of segment VIII; colliculum short; ductus bursae short, slender; corpus bursae, moderately short and slender, distinctly delimited from ductus bursae, entire length of ductus and corpus bursae ca. 1.7 mm; signum small, transverse, suboval spiny plate.</p><fig id="F4" position="float" orientation="portrait"><object-id xmlns:xlink="http://www.w3.org/1999/xlink" content-type="doi" xlink:type="simple">10.3897/zookeys.963.54842.figures7-8</object-id><object-id xmlns:xlink="http://www.w3.org/1999/xlink" content-type="arpha" xlink:type="simple">ADC199FD-1779-5739-9A58-511B9ACB4943</object-id><label>Figures 7–8.</label><caption><p>Female genitalia of <italic><tp:taxon-name><tp:taxon-name-part taxon-name-part-type="genus" reg="Megacraspedus">Megacraspedus</tp:taxon-name-part> <tp:taxon-name-part taxon-name-part-type="species" reg="faunierensis">faunierensis</tp:taxon-name-part></tp:taxon-name></italic> species group. <bold>7</bold><italic><tp:taxon-name><tp:taxon-name-part taxon-name-part-type="genus" reg="Megacraspedus">M.</tp:taxon-name-part> <tp:taxon-name-part taxon-name-part-type="species" reg="cottiensis">cottiensis</tp:taxon-name-part></tp:taxon-name></italic> sp. nov., paratype, genitalia slide GEL 1300; <bold>8</bold><italic><tp:taxon-name><tp:taxon-name-part taxon-name-part-type="genus" reg="Megacraspedus">M.</tp:taxon-name-part> <tp:taxon-name-part taxon-name-part-type="species" reg="faunierensis">faunierensis</tp:taxon-name-part></tp:taxon-name></italic>, paratype, genitalia slide GEL 1235. Scale bar: 200 µm, all to scale.</p></caption><graphic xmlns:xlink="http://www.w3.org/1999/xlink" xlink:href="zookeys-963-141-g004.jpg" position="float" orientation="portrait" xlink:type="simple" id="oo_444486.jpg"><uri content-type="original_file" xlink:type="simple">https://binary.pensoft.net/fig/444486</uri></graphic></fig></tp:treatment-sec><tp:treatment-sec sec-type="distribution" id="SECID0EALAE"><title>Distribution.</title><p>Northern part of the Cottian Alps in northwestern Italy.</p></tp:treatment-sec><tp:treatment-sec sec-type="biology" id="SECID0EFLAE"><title>Biology.</title><p>Host plant and early stages are unknown. Adults were collected from late June to late July in a xeromontane grassland (Fig. <xref ref-type="fig" rid="F5">9</xref>) at artificial light sources. Males were attracted in the first 3 hrs of the night, with females, discovered by lighting the vegetation with a headlamp. Specimens were collected at altitudes ranging from ca. 1800 to 2350 m.</p><fig id="F5" position="float" orientation="portrait"><object-id xmlns:xlink="http://www.w3.org/1999/xlink" content-type="doi" xlink:type="simple">10.3897/zookeys.963.54842.figure9</object-id><object-id xmlns:xlink="http://www.w3.org/1999/xlink" content-type="arpha" xlink:type="simple">DED6B8DB-8F60-551B-ADFE-0500282B65A2</object-id><label>Figure 9.</label><caption><p>Habitat of <italic><tp:taxon-name><tp:taxon-name-part taxon-name-part-type="genus" reg="Megacraspedus">Megacraspedus</tp:taxon-name-part> <tp:taxon-name-part taxon-name-part-type="species" reg="cottiensis">cottiensis</tp:taxon-name-part></tp:taxon-name></italic> sp. nov., Parco Naturale Orsiera – Rocciavrè, Forte Serre Mariae environs (photograph M. Vilgut).</p></caption><graphic xmlns:xlink="http://www.w3.org/1999/xlink" xlink:href="zookeys-963-141-g005.jpg" position="float" orientation="portrait" xlink:type="simple" id="oo_444487.jpg"><uri content-type="original_file" xlink:type="simple">https://binary.pensoft.net/fig/444487</uri></graphic></fig></tp:treatment-sec><tp:treatment-sec sec-type="etymology" id="SECID0EHMAE"><title>Etymology.</title><p>The specific name is an adjective derived from the Cottian Alps, where the new species was discovered.</p></tp:treatment-sec><tp:treatment-sec sec-type="Molecular analysis" id="SECID0EMMAE"><title>Molecular analysis.</title><p>Eight specimens of the <italic><tp:taxon-name><tp:taxon-name-part taxon-name-part-type="genus" reg="Megacraspedus">Megacraspedus</tp:taxon-name-part> <tp:taxon-name-part taxon-name-part-type="species" reg="faunierensis">faunierensis</tp:taxon-name-part></tp:taxon-name></italic> species group, covering all three described species, were successfully sequenced (sequence length 599 to 658 bp). Intraspecific distances are generally low (not applicable for <italic><tp:taxon-name><tp:taxon-name-part taxon-name-part-type="genus" reg="Megacraspedus">M.</tp:taxon-name-part> <tp:taxon-name-part taxon-name-part-type="species" reg="neli">neli</tp:taxon-name-part></tp:taxon-name></italic>), ranging from a minimum of 0% to a maximum of 1.71%, whereas interspecific divergence is much higher, ranging between 7.12 and 9.04% among members of the species group and 12.14% to the nearest species <italic><tp:taxon-name><tp:taxon-name-part taxon-name-part-type="genus" reg="Megacraspedus">M.</tp:taxon-name-part> <tp:taxon-name-part taxon-name-part-type="species" reg="sumpichi">sumpichi</tp:taxon-name-part></tp:taxon-name></italic> Huemer &amp; Karsholt, 2018 (Table <xref ref-type="table" rid="T1">1</xref>, Fig. <xref ref-type="fig" rid="F1">1</xref>) These values, however, are based on a low number of samples. All species in the group belong to different BINs (<xref ref-type="bibr" rid="B9">Ratnasingham and Hebert 2013</xref>); the BIN ID for <italic><tp:taxon-name><tp:taxon-name-part taxon-name-part-type="genus" reg="Megacraspedus">M.</tp:taxon-name-part> <tp:taxon-name-part taxon-name-part-type="species" reg="cottiensis">cottiensis</tp:taxon-name-part></tp:taxon-name></italic> is <abbrev xmlns:xlink="http://www.w3.org/1999/xlink" xlink:title="Barcode of Life Data Systems" id="ABBRID0EGOAE" xlink:type="simple">BOLD</abbrev>:AEA4020 (n = 3). All the individuals of the new species share the same haplotype and the distance to the nearest congeneric neighbour, <italic><tp:taxon-name><tp:taxon-name-part taxon-name-part-type="genus" reg="Megacraspedus">M.</tp:taxon-name-part> <tp:taxon-name-part taxon-name-part-type="species" reg="faunierensis">faunierensis</tp:taxon-name-part></tp:taxon-name></italic>, is 9.04% (p-dist).</p><table-wrap id="T1" position="float" orientation="portrait"><label>Table 1.</label><caption><p>Intraspecific mean K2P (Kimura 2-parameter) divergences, maximum pairwise distances and distance to Nearest Neighbour in the <italic><tp:taxon-name><tp:taxon-name-part taxon-name-part-type="genus" reg="Megacraspedus">Megacraspedus</tp:taxon-name-part> <tp:taxon-name-part taxon-name-part-type="species" reg="faunierensis">faunierensis</tp:taxon-name-part></tp:taxon-name></italic> species group.</p></caption><table id="TID0E3IAE" rules="all"><tbody><tr><th rowspan="1" colspan="1">Species</th><th rowspan="1" colspan="1">Mean Div.</th><th rowspan="1" colspan="1">Max Div.</th><th rowspan="1" colspan="1">Nearest Species</th><th rowspan="1" colspan="1">Nearest Neighbour</th><th rowspan="1" colspan="1">Distance to NN</th></tr><tr><td rowspan="1" colspan="1">
                      <italic><tp:taxon-name><tp:taxon-name-part taxon-name-part-type="genus" reg="Megacraspedus">Megacraspedus</tp:taxon-name-part> <tp:taxon-name-part taxon-name-part-type="species" reg="faunierensis">faunierensis</tp:taxon-name-part></tp:taxon-name></italic>
                    </td><td rowspan="1" colspan="1">1.01</td><td rowspan="1" colspan="1">1.71</td><td rowspan="1" colspan="1">
                      <italic><tp:taxon-name><tp:taxon-name-part taxon-name-part-type="genus" reg="Megacraspedus">Megacraspedus</tp:taxon-name-part> <tp:taxon-name-part taxon-name-part-type="species" reg="neli">neli</tp:taxon-name-part></tp:taxon-name></italic>
                    </td><td rowspan="1" colspan="1">DEPAL068-20</td><td rowspan="1" colspan="1">7.12</td></tr><tr><td rowspan="1" colspan="1">
                      <italic><tp:taxon-name><tp:taxon-name-part taxon-name-part-type="genus" reg="Megacraspedus">Megacraspedus</tp:taxon-name-part> <tp:taxon-name-part taxon-name-part-type="species" reg="neli">neli</tp:taxon-name-part></tp:taxon-name></italic>
                    </td><td rowspan="1" colspan="1">N/A</td><td rowspan="1" colspan="1">N/A</td><td rowspan="1" colspan="1">
                      <italic><tp:taxon-name><tp:taxon-name-part taxon-name-part-type="genus" reg="Megacraspedus">Megacraspedus</tp:taxon-name-part> <tp:taxon-name-part taxon-name-part-type="species" reg="faunierensis">faunierensis</tp:taxon-name-part></tp:taxon-name></italic>
                    </td><td rowspan="1" colspan="1">LEASU040-18</td><td rowspan="1" colspan="1">7.12</td></tr><tr><td rowspan="1" colspan="1">
                      <italic><tp:taxon-name><tp:taxon-name-part taxon-name-part-type="genus" reg="Megacraspedus">Megacraspedus</tp:taxon-name-part> <tp:taxon-name-part taxon-name-part-type="species" reg="cottiensis">cottiensis</tp:taxon-name-part></tp:taxon-name></italic>
                    </td><td rowspan="1" colspan="1">N/A</td><td rowspan="1" colspan="1">N/A</td><td rowspan="1" colspan="1">
                      <italic><tp:taxon-name><tp:taxon-name-part taxon-name-part-type="genus" reg="Megacraspedus">Megacraspedus</tp:taxon-name-part> <tp:taxon-name-part taxon-name-part-type="species" reg="faunierensis">faunierensis</tp:taxon-name-part></tp:taxon-name></italic>
                    </td><td rowspan="1" colspan="1">LEASU040-18</td><td rowspan="1" colspan="1">9.04</td></tr><tr><td rowspan="1" colspan="1">
                      <italic><tp:taxon-name><tp:taxon-name-part taxon-name-part-type="genus" reg="Megacraspedus">Megacraspedus</tp:taxon-name-part> <tp:taxon-name-part taxon-name-part-type="species" reg="sumpichi">sumpichi</tp:taxon-name-part></tp:taxon-name></italic>
                    </td><td rowspan="1" colspan="1">N/A</td><td rowspan="1" colspan="1">N/A</td><td rowspan="1" colspan="1">
                      <italic><tp:taxon-name><tp:taxon-name-part taxon-name-part-type="genus" reg="Megacraspedus">Megacraspedus</tp:taxon-name-part> <tp:taxon-name-part taxon-name-part-type="species" reg="cottiensis">cottiensis</tp:taxon-name-part></tp:taxon-name></italic>
                    </td><td rowspan="1" colspan="1">LEASV695-19</td><td rowspan="1" colspan="1">12.14</td></tr></tbody></table></table-wrap></tp:treatment-sec><ref-list><ref id="B8"><mixed-citation xmlns:xlink="http://www.w3.org/1999/xlink" xlink:type="simple"><person-group><name name-style="western"><surname>Ratnasingham</surname><given-names>S</given-names></name><name name-style="western"><surname>Hebert</surname><given-names>PDN</given-names></name></person-group> (<year>2007</year>) <article-title>BOLD: The Barcode of Life Data System.</article-title><source>Molecular Ecology Notes</source><volume>7</volume>: <fpage>355</fpage>–<lpage>364</lpage>. <ext-link xlink:type="simple" ext-link-type="doi" xlink:href="10.1111/j.1471-8286.2007.01678.x">https://doi.org/10.1111/j.1471-8286.2007.01678.x</ext-link></mixed-citation></ref><ref id="B9"><mixed-citation xmlns:xlink="http://www.w3.org/1999/xlink" xlink:type="simple"><person-group><name name-style="western"><surname>Ratnasingham</surname><given-names>S</given-names></name><name name-style="western"><surname>Hebert</surname><given-names>PDN</given-names></name></person-group> (<year>2013</year>) A DNA-based registry for all animal species: the Barcode Index Number (BIN) system. PLoS ONE 8: e66213. <ext-link xlink:type="simple" ext-link-type="doi" xlink:href="10.1371/journal.pone.0066213">https://doi.org/10.1371/journal.pone.0066213</ext-link></mixed-citation></ref></ref-list></tp:taxon-treatment>
